# Supplementary material for: DNA-Binding One Finger Transcription Factor PhDof28 Regulates Petal Size in Petunia
Source: Int J Mol Sci. 2023 Jul 26;24(15):11999. doi: 10.3390/ijms241511999 (PMC10418906; doi:10.3390/ijms241511999)
Supplement: Supplementary file 1 [file ijms-24-11999-s001.zip]

Archive with 1 entries (1 files):
- ijms-2490495-supplementary.pdf
